# Supplementary material for: Coriolopsis strumosa as an Orchid Endophytic Fungus and Its Spatial Distribution in Epidendrum sp. (Orchidaceae)
Source: Microorganisms. 2024 May 24;12(6):1054. doi: 10.3390/microorganisms12061054 (PMC11205860; doi:10.3390/microorganisms12061054)
Supplement: Supplementary file 1 [file microorganisms-12-01054-s001.zip]

Archive with 2 entries (2 files):
- Table S1 The relative abundance of shared OTUs for each sample.xlsx
- Table S2 Relative abundance of OTU6 (C. strumosa) in all seven samples.xlsx
