# Supplementary material for: Coriolopsis strumosa as an Orchid Endophytic Fungus and Its Spatial Distribution in Epidendrum sp. (Orchidaceae)
Source: Microorganisms. 2024 May 24;12(6):1054. doi: 10.3390/microorganisms12061054 (PMC11205860; doi:10.3390/microorganisms12061054)
Supplement: Supplementary file 1 [file microorganisms-12-01054-s001.zip › Table S1 The relative abundance of shared OTUs for each sample.xlsx]

## Sheet: Sheet1
genus	OTUId	SD_1	SD_2	SD_3	CP_1	CP_2	CP_3	RT_1	RT_2	RT_3	ER_1	ER_2	ER_3	RA_1	RA_2	RA_3	OV_1	OV_2	OV_3	AP_1	AP_2	AP_3	OTUsize	Taxonomy
Alternaria	OTU3	18	2290	81	1772	1284	1310	85	83	198	5829	4656	5987	12946	12014	12509	1412	930	1310	1311	737	235	66997	k__Fungi(100);p__Ascomycota(100);c__Dothideomycetes(100);o__Pleosporales(100);f__Pleosporaceae(100);g__Alternaria(100);
Aspergillus	OTU17	187	563	597	3	231	0	14	8	6	40	0	1	15	9	4	114	31	0	576	559	347	3305	k__Fungi(100);p__Ascomycota(100);c__Eurotiomycetes(100);o__Eurotiales(100);f__Trichocomaceae(100);g__Aspergillus(100);s__Aspergillus_gracilis(99);
Aspergillus	OTU19	1	1237	1129	809	303	290	4	2	3	48	50	12	18	1	2	40	0	0	1	7	7	3964	k__Fungi(100);p__Ascomycota(100);c__Eurotiomycetes(98);o__Eurotiales(98);f__Trichocomaceae(98);g__Aspergillus(98);s__Aspergillus_subversicolor(72);
Aspergillus	OTU23	0	2443	0	0	213	112	2	0	10	1	20	24	2	3	2	0	29	0	0	0	3	2864	k__Fungi(100);p__Ascomycota(100);c__Eurotiomycetes(99);o__Eurotiales(99);f__Trichocomaceae(99);g__Aspergillus(99);s__Aspergillus_penicillioides(99);
Aspergillus	OTU80	0	1	0	0	143	0	3	2	16	0	36	1	0	5	1	84	0	4	108	3	0	407	k__Fungi(100);p__Ascomycota(100);c__Eurotiomycetes(98);o__Eurotiales(98);f__Trichocomaceae(98);g__Aspergillus(98);s__Aspergillus_proliferans(98);
Aspergillus	OTU82	8	189	1075	64	349	139	8	15	16	25	51	28	7	4	3	35	39	14	165	235	315	2784	k__Fungi(100);p__Ascomycota(100);c__Eurotiomycetes(97);o__Eurotiales(97);f__Trichocomaceae(97);g__Aspergillus(97);s__Aspergillus_penicillioides(97);
Aspergillus	OTU97	3	101	279	11	229	0	3	3	14	3	20	3	0	12	1	30	12	7	20	5	114	870	k__Fungi(100);p__Ascomycota(100);c__Eurotiomycetes(99);o__Eurotiales(99);f__Trichocomaceae(99);g__Aspergillus(99);s__Aspergillus_penicillioides(99);
Candida	OTU22	18	980	445	141	339	210	35	43	12	57	9	41	26	31	1	75	17	72	110	249	105	3016	k__Fungi(100);p__Ascomycota(100);c__Saccharomycetes(99);o__Saccharomycetales(99);f__Saccharomycetales_fam_Incertae_sedis(99);g__Candida(99);s__Candida_parapsilosis(90);
Cladosporium	OTU1	11533	6516	7155	3826	1825	4757	88	88	131	6478	6115	7526	7625	8951	8522	10600	11753	10679	246	407	191	115012	k__Fungi(100);p__Ascomycota(100);c__Dothideomycetes(98);o__Capnodiales(98);f__Davidiellaceae(95);g__Cladosporium(95);s__Cladosporium_sphaerospermum(90);
Cladosporium	OTU2	2728	5582	3382	700	412	894	185	156	236	14527	16835	12863	5265	5421	4358	4399	4233	3677	1025	84	607	87569	k__Fungi(100);p__Ascomycota(100);c__Dothideomycetes(100);o__Capnodiales(100);f__Davidiellaceae(100);g__Cladosporium(100);
Cladosporium	OTU5	1897	613	3306	1221	1273	623	80	43	39	56	72	39	165	241	271	7108	6198	7011	105	728	97	31186	k__Fungi(100);p__Ascomycota(100);c__Dothideomycetes(100);o__Capnodiales(100);f__Davidiellaceae(94);g__Cladosporium(94);s__Cladosporium_delicatulum(72);
Cladosporium	OTU544	5	7	9	1	1	3	0	0	1	18	21	12	5	10	4	5	6	1	0	0	1	110	k__Fungi(100);p__Ascomycota(100);c__Dothideomycetes(100);o__Capnodiales(100);f__Davidiellaceae(99);g__Cladosporium(99);s__Cladosporium_halotolerans(72);
Coriolopsis	OTU6	1957	0	227	2322	59	8541	254	786	864	93	5	46	11	3	0	8	25	1	47	284	2	15535	k__Fungi(100);p__Basidiomycota(100);c__Agaricomycetes(100);o__Polyporales(100);f__Polyporaceae(100);g__Coriolopsis(100)
Cutaneotrichosporon	OTU27	0	1	199	38	5	361	1	4	11	20	29	76	0	25	0	1	1	1	338	435	8	1554	k__Fungi(100);p__Basidiomycota(96);c__Tremellomycetes(96);o__Trichosporonales(96);f__Trichosporonaceae(96);g__Cutaneotrichosporon(95);s__Cutaneotrichosporon_cutaneum(89);
Fusarium	OTU9	66	1	17	2208	5012	32	15	9	2	118	0	4	1	8	0	0	32	16	0	21	19	7581	k__Fungi(100);p__Ascomycota(100);c__Sordariomycetes(100);o__Hypocreales(100);f__Nectriaceae(100);g__Fusarium(99);
Malassezia	OTU26	133	224	690	324	129	263	19	13	15	9	30	9	3	6	1	40	27	17	145	168	186	2451	k__Fungi(100);p__Basidiomycota(100);c__Ustilaginomycotina_cls_Incertae_sedis(100);o__Malasseziales(100);f__Malasseziaceae(100);g__Malassezia(100);s__Malassezia_restricta(100);
Malassezia	OTU251	2	13	0	0	102	0	2	0	7	2	7	2	1	0	0	0	2	1	10	0	1	152	k__Fungi(100);p__Basidiomycota(100);c__Ustilaginomycotina_cls_Incertae_sedis(100);o__Malasseziales(100);f__Malasseziaceae(100);g__Malassezia(100);s__Malassezia_globosa(100);
Malassezia	OTU357	0	2	10	1	11	0	1	2	7	4	0	0	0	2	2	0	1	0	0	0	7	50	k__Fungi(100);p__Basidiomycota(100);c__Ustilaginomycotina_cls_Incertae_sedis(100);o__Malasseziales(100);f__Malasseziaceae(100);g__Malassezia(100);s__Malassezia_globosa(100);
Mycosphaerella	OTU30	0	2	1	41	0	0	4	5	7	20	2	5	118	189	405	2	4	9	6	182	3	1005	k__Fungi(100);p__Ascomycota(100);c__Dothideomycetes(100);o__Capnodiales(100);f__Mycosphaerellaceae(99);g__Mycosphaerella(99);s__Mycosphaerella_tassiana(99);
others	OTU7	749	530	457	243	142	203	21	25	19	126	87	104	33	29	81	1668	1777	1688	13425	13132	14558	49097	k__Fungi(96);p__Ascomycota(64);
others	OTU10	2347	1499	1474	1619	791	1430	11	20	13	40	38	39	14	11	25	566	785	776	3263	2821	3773	21355	k__Fungi(100);
others	OTU21	248	8	391	1582	1874	295	1	0	7	14	0	0	2	1	0	0	1	87	647	14	12	5184	k__Fungi(100);p__Ascomycota(100);c__Dothideomycetes(100);o__Dothideales(100);f__Dothioraceae(99);
others	OTU38	133	181	245	68	74	49	0	1	0	0	0	6	0	0	3	10	2	23	273	149	141	1358	k__Fungi(100);
others	OTU107	260	203	153	50	33	62	2	11	3	41	28	54	13	7	21	463	610	573	3325	3165	3206	12283	k__Fungi(92);p__Ascomycota(64);
others	OTU282	168	91	238	173	93	137	5	6	6	7	24	11	21	3	16	194	236	356	404	669	301	3159	k__Fungi(99);
Rhodotorula	OTU76	52	48	0	58	93	0	3	2	11	11	12	0	2	0	3	0	1	4	0	0	7	307	k__Fungi(100);p__Basidiomycota(99);c__Microbotryomycetes(99);o__Sporidiobolales(99);f__Sporidiobolales_fam_Incertae_sedis(99);g__Rhodotorula(99);s__Rhodotorula_mucilaginosa(94);
Simplicillium	OTU13	452	93	757	953	561	350	13	3	11	5	0	63	11	22	13	59	36	88	393	609	158	4650	k__Fungi(100);p__Ascomycota(100);c__Sordariomycetes(100);o__Hypocreales(100);f__Cordycipitaceae(100);g__Simplicillium(100);
Trichophyton	OTU68	0	103	69	103	3	0	0	25	0	3	1	0	0	0	4	8	0	0	134	376	8	837	k__Fungi(100);p__Ascomycota(100);c__Eurotiomycetes(100);o__Onygenales(100);f__Arthrodermataceae(100);g__Trichophyton(100);s__Trichophyton_rubrum(99);
unclassified_Trichosphaeriales_fam_Incertae_sedis	OTU243	3	0	0	0	24	0	0	6	0	0	0	6	0	3	0	13	2	0	0	2	5	64	k__Fungi(100);p__Ascomycota(100);c__Sordariomycetes(100);o__Trichosphaeriales(100);f__Trichosphaeriales_fam_Incertae_sedis(100);g__unclassified_Trichosphaeriales_fam_Incertae_sedis(99);s__Trichosphaeriales_fam_Incertae_sedis_sp(99);
Wallemia	OTU31	8	71	635	297	468	192	5	14	14	76	1	29	4	20	13	108	5	57	2	34	15	2068	k__Fungi(100);p__Basidiomycota(99);c__Wallemiomycetes(99);o__Wallemiales(99);f__Wallemiaceae(99);g__Wallemia(99);s__Wallemia_mellicola(68);
