# Supplementary material for: Coriolopsis strumosa as an Orchid Endophytic Fungus and Its Spatial Distribution in Epidendrum sp. (Orchidaceae)
Source: Microorganisms. 2024 May 24;12(6):1054. doi: 10.3390/microorganisms12061054 (PMC11205860; doi:10.3390/microorganisms12061054)
Supplement: Supplementary file 1 [file microorganisms-12-01054-s001.zip › Table S2 Relative abundance of OTU6 (C. strumosa) in all seven samples.xlsx]

## Sheet: Sheet1
OTUId	SD_1	SD_2	SD_3	CP_1	CP_2	CP_3	RT_1	RT_2	RT_3	ER_1	ER_2	ER_3	RA_1	RA_2	RA_3	OV_1	OV_2	OV_3	AP_1	AP_2	AP_3	OTUsize	Taxonomy	kingdom	phylum	class	order	family	genus	species
OTU6	1957	0	227	2322	59	8541	254	786	864	93	5	46	11	3	0	8	25	1	47	284	2	15535	k__Fungi(100);p__Basidiomycota(100);c__Agaricomycetes(100);o__Polyporales(100);f__Polyporaceae(100);	Fungi	Basidiomycota	Agaricomycetes	Polyporales	Polyporaceae	Coriolopsis	Coriolopsis strumosa
